# Supplementary material for: Functional Verification of the Soybean Pseudo-Response Factor GmPRR7b and Regulation of Its Rhythmic Expression
Source: Int J Mol Sci. 2025 Mar 9;26(6):2446. doi: 10.3390/ijms26062446 (PMC11942516; doi:10.3390/ijms26062446)
Supplement: Supplementary file 1 [file ijms-26-02446-s001.zip]

Archive with 1 entries (1 files):
- ijms-3464018-supplementary.pdf
